# Supplementary material for: Characteristic features of the SERA multigene family in the malaria parasite
Source: Parasit Vectors. 2020 Apr 6;13:170. doi: 10.1186/s13071-020-04044-y (PMC7132891; doi:10.1186/s13071-020-04044-y)
Supplement: Supplementary file 1 — Additional file 1: Table S1. Accession numbers of Plasmodium sera genes. Gene ID in blue can be found in PlasmoDB (https://plasmodb.org/plasmo/). Others can be found in the NCBI database (https://www.ncbi.nlm.nih.gov/). Plasmodium sera genes categorized as Group I, II, III, and IV are shaded in pink, yellow, green and blue, respectively. [file 13071_2020_4044_MOESM1_ESM.xlsx]

## Sheet: Table S1
Additional file 1: Table S1. Accession numbers for Plasmodium sera genes.
Gene ID in blue can be found in PlasmoDB (https://plasmodb.org/plasmo/). Others can be found in the NCBI database (https://www.ncbi.nlm.nih.gov/). Plasmodium sera genes categorized to Group I, II, III, and IV are shaded in pink, yellow, green, and blue, respectively.
Species and strin	Group I	Group II	Group III	Group IV
P. falciparum	SERA8	SERA7	SERA6	SERA5	SERA4	SERA3	SERA2	SERA1	SERA9
3D7	PF3D7_0207300	PF3D7_0207400	PF3D7_0207500	PF3D7_0207600	PF3D7_0207700	PF3D7_0207800	PF3D7_0207900	PF3D7_0208000	PF3D7_0902800
IT	PfIT_020012000	PfIT_020012100	PfIT_020012200	PfIT_020012300	PfIT_020012400	PfIT_020012500	PfIT_020012600	PfIT_020012700	PfIT_090007500
7G8	Pf7G8_020012000	Pf7G8_020012100	Pf7G8_020012200	Pf7G8_020012300	Pf7G8_020012400	Pf7G8_020012500	Pf7G8_020012600	Pf7G8_020012700	Pf7G8_090007700
7G8	AB733787	AB733786	AB733785	AB733784	AB733783	AB733782	AB733781	AB733780	AB733788
CD01	PfCD01_020012200	PfCD01_020012300	PfCD01_020012400	PfCD01_020012500	PfCD01_020012600	PfCD01_020012700	PfCD01_020012800	PfCD01_020012900	PfCD01_090007200
Dd2	PfDd2_020010100	PfDd2_020010200	PfDd2_020010300	PfDd2_020010400	PfDd2_020010500	PfDd2_020010600	PfDd2_020010700	PfDd2_020010800	PfDd2_090008100
Dd2	AB733698	AB733697	AB733696	AB733695	AB733694	AB733693	AB733692	AB733691	AB733699
GA01	PfGA01_020010300	PfGA01_020010400	PfGA01_020010500	PfGA01_020010600	PfGA01_020010700	PfGA01_020010800	PfGA01_020010900	PfGA01_020011000	PfGA01_090007200
GB4	PfGB4_020010300	PfGB4_020010400	PfGB4_020010500	PfGB4_020010600	PfGB4_020010700	PfGB4_020010800	PfGB4_020010900	PfGB4_020011000	PfGB4_090007800
GN01	PfGN01_020012600	PfGN01_020012700	PfGN01_020012800	PfGN01_020012900	PfGN01_020013000	PfGN01_020013100	PfGN01_020013200	PfGN01_020013300	PfGN01_090007700
HB3	PfHB3_020012000	PfHB3_020012100	PfHB3_020012200	PfHB3_020012300	PfHB3_020012400	PfHB3_020012500	PfHB3_020012600	PfHB3_020012700	PfHB3_090007500
HB3	AB733715	AB733714	AB733713	AB733712	AB733711	AB733710	AB733709	AB733708	AB733716
KE01	PfKE01_020009800	PfKE01_020009900	PfKE01_020010000	PfKE01_020010100	PfKE01_020010200	PfKE01_020010300	PfKE01_020010400	PfKE01_020010500	PfKE01_090007200
KH01	PfKH01_020012500	PfKH01_020012600	PfKH01_020012700	PfKH01_020012800	PfKH01_020012900	PfKH01_020013000	PfKH01_020013100	PfKH01_020013200	PfKH01_090007200
KH02	PfKH02_020011300	PfKH02_020011400	PfKH02_020011500	PfKH02_020011600	PfKH02_020011700	PfKH02_020011800	PfKH02_020011900	PfKH02_020012000	PfKH02_090007600
ML01	PfML01_020010200	PfML01_020010300	PfML01_020010400	PfML01_020010500	PfML01_020010600	PfML01_020010700	PfML01_020010800	PfML01_020010900	PfML01_090007300
SD01	PfSD01_020012800	PfSD01_020012900	PfSD01_020013000	PfSD01_020013100	PfSD01_020013200	PfSD01_020013300	PfSD01_020013400	PfSD01_020013500	PfSD01_090007900
SN01	PfSN01_020010300	PfSN01_020010400	PfSN01_020010500	PfSN01_020010600	PfSN01_020010700	PfSN01_020010800	PfSN01_020010900	PfSN01_020011000	PfSN01_090007500
TG01	PfTG01_020012300	PfTG01_020012400	PfTG01_020012500	PfTG01_020012600	PfTG01_020012700	PfTG01_020012800	PfTG01_020012900	PfTG01_020013000	PfTG01_090007200
CDC1	AB733689	AB733688	AB733687	U08113	AB733686	AB733685	AB733684	AB733683	AB733690
FCR3	AB733706	AB733705	AB733704	J04000	AB733703	AB733702	AB733701	AB733700	AB733707
K1	AB733724	AB733723	AB733722	AB733721	AB733720	AB733719	AB733718	AB733717	AB733725
K39	AB733733	AB733732	AB733731	AB733730	AB733729	AB733728	AB733727	AB733726	AB733734
M24	AB733742	AB733741	AB733740	AB733739	AB733738	AB733737	AB733736	AB733735	AB733743
MAD20	AB733751	AB733750	AB733749	AB733748	AB733747	AB733746	AB733745	AB733744	AB733752
Tm90C2A	AB733760	AB733759	AB733758	AB733757	AB733756	AB733755	AB733754	AB733753	AB733761
V1/S	AB733769	AB733768	AB733767	AB733766	AB733765	AB733764	AB733763	AB733762	AB733770
7C20	AB733778	AB733777	AB733776	AB733775	AB733774	AB733773	AB733772	AB733771	AB733779
P. reichenowi	SERA8	SERA7	SERA6	SERA5	SERA4	SERA3	SERA2	SERA1	SERA9
CDC	PRCDC_0206300	PRCDC_0206400	PRCDC_0206500	PRCDC_0206600	PRCDC_0206700	-	PRCDC_0206800	PRCDC_0206900	PRCDC_0900900
G01	PRG01_0206500	PRG01_0206600	PRG01_0206700	PRG01_0206800	PRG01_0206900	-	PRG01_0207000	PRG01_0207100	PRG01_0910200
P. gaboni	SERA8	SERA7	SERA6	SERA5	SERA4	SERA3	SERA2	SERA1	SERA9
SY75	PGSY75_0207300	PGSY75_0207400	PGSY75_0207500	PGSY75_0001100	PGSY75_0001200	PGSY75_0001300	PGSY75_0207900	PGSY75_0208000	PGSY75_0902800
G01	PGABG01_0204900	PGABG01_0205000	PGABG01_0205100	PGABG01_0205200	PGABG01_0205300	PGABG01_0205400	PGABG01_0205500	PGABG01_0205600	PGABG01_0900200
P. adleri	SERA8	SERA7	SERA6	SERA5	SERA4	SERA3	SERA2	SERA1	SERA9
G01	PADL01_0016100	PADL01_0016000	PADL01_0015900	PADL01_0015800	PADL01_0015500	PADL01_0004200	PADL01_0004100	PADL01_0004000	PADL01_0901800
				PADL01_0004700	PADL01_0015600	PADL01_0004300
				PADL01_0004800	PADL01_0015700	PADL01_0004400
				PADL01_0004900	PADL01_0004600	PADL01_0004500
P. billcollinsi	SERA8	SERA7	SERA6	SERA5	SERA4	SERA3	SERA2	SERA1	SERA9
G01	PBILCG01_0209900	PBILCG01_0210000	PBILCG01_0210100	PBILCG01_0210200	PBILCG01_0210300	PBILCG01_0210400	PBILCG01_0210500	PBILCG01_0210600	PBILCG01_0906600
P. praefalciparum	SERA8	SERA7	SERA6	SERA5	SERA4	SERA3	SERA2	SERA1	SERA9
G01	PPRFG01_0207300	PPRFG01_0207400	PPRFG01_0207500	PPRFG01_0207600	PPRFG01_0207700	PPRFG01_0207800	PPRFG01_0207900	PPRFG01_0208000	PPRFG01_0901700
P. blacklocki	SERA8	SERA7	SERA6	SERA5	SERA4	SERA3	SERA2	SERA1	SERA9
G01	PBLACG01_0204000	PBLACG01_0204100	PBLACG01_0204200	PBLACG01_0204300	PBLACG01_0204400	-	PBLACG01_0204500	PBLACG01_0204600	PBLACG01_0901900
P. vivax	SERA12	SERA11	SERA10	SERA9	SERA8	Truncated SERA1	SERA7	SERA6	SERA5	SERA4	SERA3	SERA2	SERA1
Sal-1	PVX_003790	PVX_003795	PVX_003800	PVX_003805	PVX_003810	PVX_003815	PVX_003820	PVX_003825	PVX_003830	PVX_003835	PVX_003840	PVX_003845	PVX_003850
P01	PVP01_0418000	PVP01_0417900	PVP01_0417800	PVP01_0417700	PVP01_0417600	PVP01_0417500	PVP01_0417400	PVP01_0417300	PVP01_0417200	PVP01_0417100	PVP01_0417000	PVP01_0416900	PVP01_0416800
BD1	AB733801	AB733800	AB733799	AB733798	AB733797	AB733796	AB733795	AB733794	AB733793	AB733792	AB733791	AB733790	AB733789
BD2	AB733814	AB733813	AB733812	AB733811	AB733810	AB733809	AB733808	AB733807	AB733806	AB733805	AB733804	AB733803	AB733802
Chesson	AB733827	AB733826	AB733825	AB733824	AB733823	AB733822	AB733821	AB733820	AB733819	AB733818	AB733817	AB733816	AB733815
India	AB733840	AB733839	AB733838	AB733837	AB733836	AB733835	AB733834	AB733833	AB733832	AB733831	AB733830	AB733829	AB733828
NICA	AB733853	AB733852	AB733851	AB733850	AB733849	AB733848	AB733847	AB733846	AB733845	AB733844	AB733843	AB733842	AB733841
Panama	AB733866	AB733865	AB733864	AB733863	AB733862	AB733861	AB733860	AB733859	AB733858	AB733857	AB733856	AB733855	AB733854
SALII	AB733879	AB733878	AB733877	AB733876	AB733875	AB733874	AB733873	AB733872	AB733871	AB733870	AB733869	AB733868	AB733867
SV	AB733892	AB733891	AB733890	AB733889	AB733888	AB733887	AB733886	AB733885	AB733884	AB733883	AB733882	AB733881	AB733880
SVII	AB733905	AB733904	AB733903	AB733902	AB733901	AB733900	AB733899	AB733898	AB733897	AB733896	AB733895	AB733894	AB733893
P. vivax-like sp.	SERA12	SERA11	SERA10	SERA9	SERA8	Truncated SERA1	SERA7	SERA6	SERA5	SERA4	SERA3	SERA2	SERA1
Pvl01	PVL_040013500	PVL_040013400	PVL_040013300	PVL_040013200	PVL_040013100	PVL_040013000	PVL_040012900	PVL_040012800	PVL_040012700	PVL_040012600	PVL_040012500	PVL_040012400	PVL_040012300
P. chabaudi	SERA5	SERA4	SERA3	SERA2	SERA1
chabaudi	PCHAS_0306900	PCHAS_0307000	PCHAS_0307100	PCHAS_0307200	PCHAS_0307300
AD92	AB733910	AB733909	AB733908	AB733907	AB733906
AJ	AB733915	AB733914	AB733913	AB733912	AB733911
AQ	AB733920	AB733919	AB733918	AB733917	AB733916
AT	AB733925	AB733924	AB733923	AB733922	AB733921
BC	AB733930	AB733929	AB733928	AB733927	AB733926
CB	AB733935	AB733934	AB733933	AB733932	AB733931
CR509	AB733940	AB733939	AB733938	AB733937	AB733936
ER	AB733945	AB733944	AB733943	AB733942	AB733941
13CE41	AB733950	AB733949	AB733948	AB733947	AB733946
DK	AB733955	AB733954	AB733953	AB733952	AB733951
DS	AB733960	AB733959	AB733958	AB733957	AB733956
P. berghei	SERA5	SERA4	SERA3	SERA2	SERA1
ANKA	PBANKA_0304700	PBANKA_0304800	PBANKA_0304900	PBANKA_0305000	PBANKA_0305100
P. yoelii	SERA5	SERA4	SERA3	SERA2	SERA1
17X	PY17X_0305300	PY17X_0305400	PY17X_0305500	PY17X_0305600	PY17X_0305700
YM	PYYM_0305600	PYYM_0305700	PYYM_0305800	PYYM_0305900	PYYM_0306000
P. vinckei	SERA5	SERA4	SERA3	SERA2	SERA1
vinckei	YYE_04630	YYE_04631	YYE_04632	YYE_04633	YYE_04634
CR	YYG_05013	YYG_05014	YYG_05015	YYG_05016	YYG_05017
P. malariae	SERA10	SERA9	SERA8	SERA7	SERA6	SERA5	SERA4	SERA3	SERA2	SERA1
UG01	PmUG01_04025300	PmUG01_04025200	PmUG01_04025100	PmUG01_04024900	PmUG01_04024800	PmUG01_04024700	PmUG01_04024600	PmUG01_04024400	PmUG01_04024300	PmUG01_04024100
Kisii67	AB576870	AB576870	AB576870	AB576870	AB576870	AB576870	AB576870	AB576870	AB576870	AB576870
P. ovale	SERA7	SERA6	SERA5	SERA4	SERA3	SERA2	SERA1
GH01	PocGH01_04022700	PocGH01_04022600	PocGH01_04022500	PocGH01_04022400	PocGH01_04022300	PocGH01_04022200	PocGH01_04022100
Nigeria II (AB576871)	AB576871	AB576871	AB576871	AB576871	AB576871	AB576871	AB576871
P. coatneyi	SERA7	SERA6	SERA5	Truncated SERA2	SERA4	Truncated SERA1	SERA3	SERA2	SERA1
Hackeri	PCOAH_00008610	PCOAH_00008610	PCOAH_00008610	PCOAH_00008610	PCOAH_00008610	PCOAH_00008610	PCOAH_00008610	PCOAH_00008610	PCOAH_00008610
CDC	AB576877	AB576877	AB576877	AB576877	AB576877	AB576877	AB576877	AB576877	AB576877
P. knowlesi	SERA6	SERA5	SERA4	Truncated SERA2	SERA3	Truncated SERA1	SERA2	SERA1
H	PKNH_0413800	PKNH_0413700	PKNH_0413600	PKNH_0413500	PKNH_0413400	PKNH_0413300	PKNH_0413200	PKNH_0413100
Malayan Pk1A	PKNOH_S08495300	PKNOH_S08495400	PKNOH_S08495500	PKNOH_S08495600	PKNOH_S08495700	PKNOH_S08495800	PKNOH_S08495900	PKNOH_S08495900
H (ATCC30158)	AB576878	AB576878	AB576878	AB576878	AB576878	AB576878	AB576878	AB576878
P. fragile	SERA5	SERA4	SERA3	Truncated SERA2	SERA2	Truncated SERA1	SERA1
nilgiri	AK88_03806	AK88_03807	AK88_03808	AK88_03809	AK88_03811	AK88_03813	AK88_03814
				AK88_03810	AK88_03812
Hackeri	AB576879	AB576879	AB576879	AB576879	AB576879	AB576879	AB576879
P. cynomolgi	SERA11	SERA10	SERA9	SERA8	SERA7	Truncated SERA1	SERA6	SERA5	SERA4	SERA3	SERA2	SERA1
B	PCYB_042310	PCYB_042300	PCYB_042290	PCYB_042280	PCYB_042270	NA	PCYB_042240	PCYB_042230	PCYB_042220	PCYB_042210	PCYB_042200	PCYB_042190
M	PcyM_0417500	PcyM_0417400	PcyM_0417300	PcyM_0417200	PcyM_0417100	PcyM_0416800	PcyM_0416700	PcyM_0416600	PcyM_0416400	PcyM_0416300	PcyM_0416200	PcyM_0416000
Mulligan (ATCC30155)	AB576872	AB576872	AB576872	AB576872	AB576872	AB576872	AB576872	AB576872	AB576872	AB576872	AB576872	AB576872
P. inui	SERA7	SERA6	SERA5	SERA4	Truncated SERA1	SERA3	SERA2	SERA1
San Antonio 1	C922_02826	C922_02825	C922_02824	C922_02822	C922_02821	C922_02820	C922_02817	C922_02816
Celebes	AB576872	AB576872	AB576872	AB576872	AB576872	AB576872	AB576872	AB576872
P. hylobati	SERA7	SERA6	SERA5	SERA4	Truncated SERA1	SERA3	SERA2	SERA1
WAK (AB576876)	AB576876	AB576876	AB576876	AB576876	AB576876	AB576876	AB576876	AB576876
P. fieldi	SERA9	SERA8	SERA7	SERA6	SERA5	Truncated SERA1	SERA4	SERA3	SERA2	SERA1
N-3 (AB576873)	AB576873	AB576873	AB576873	AB576873	AB576873	AB576873	AB576873	AB576873	AB576873	AB576873
P. simiovale	SERA9	SERA8	SERA7	SERA6	SERA5	Truncated SERA1	SERA4	SERA3	SERA2	SERA1
(ATCC30140)	AB576874	AB576874	AB576874	AB576874	AB576874	AB576874	AB576874	AB576874	AB576874	AB576874
P. gonderi	SERA9	SERA8	SERA7	SERA6	SERA5	Truncated SERA1	SERA4b	SERA4a	SERA4	SERA3c	SERA3b	SERA3a	SERA3	SERA2	SERA1
(ATCC30045)	XM_028686329	XM_028686328	XM_028686327	XM_028686326	XM_028686325	XM_028686324	XM_028686323	XM_028686322	XM_028686321	XM_028686320	XM_028686319	XM_028686318	XM_028686317	XM_028686316	XM_028686315
P. gallinaceum	SERA3	SERA2	SERA1
8A	PGAL8A_00330300	PGAL8A_00017100	PGAL8A_00017000
P. relictum	SERA3	SERA2	SERA1
SGS1-like	PRELSG_0900100	PRELSG_0414700	PRELSG_0414600
